# Supplementary material for: Comparison of Optical and Electrical Sensor Characteristics for Efficient Analysis of Attachment and Detachment of Aptamer
Source: Biosensors (Basel). 2022 Nov 7;12(11):979. doi: 10.3390/bios12110979 (PMC9688426; doi:10.3390/bios12110979)
Supplement: Supplementary file 1 [file biosensors-12-00979-s001.zip]

Archive with 1 entries (1 files):
- biosensors-1903487-supplementary.pdf
